# Supplementary material for: MetaAnalyst: a user-friendly tool for metagenomic biomarker detection and phenotype classification
Source: BMC Med Res Methodol. 2022 Dec 28;22:336. doi: 10.1186/s12874-022-01812-5 (PMC9795700; doi:10.1186/s12874-022-01812-5)
Supplement: Supplementary file 2 — Additional file 2. An Excel sheet that is generated by the MetaAnalyst software that contains the obtained classification performance (in terms of MCR, SEN, SPC, ACC, BACC, ROC and AUC) by the five algorithms included in the study (i.e., LEFSe, RegLRSD, t-Test, EdgeR Exact Test, and MetaStats) over Scenario 1 for various number of top features (i.e., 10, 20, 30, 40, and 50). [file 12874_2022_1812_MOESM2_ESM.xlsx]

## Sheet: LEfSe
Feature Selection Method	LEfSe
Classifier	RF
Number of top selected features	Misclassification Rate	Sensitivity	Specificity	Accuracy	Balanced Accuracy	AUC
10	0.345455	0.686916	0.614035	0.654545	0.650475	0.725745
20	0.288312	0.747664	0.666667	0.711688	0.707165	0.778443
30	0.27013	0.728972	0.730994	0.72987	0.729983	0.806494
40	0.264935	0.761682	0.701754	0.735065	0.731718	0.80694
50	0.244156	0.785047	0.719298	0.755844	0.752172	0.811927
ROC Data
Number of top selected features	10	10	10	20	20	20	30	30	30	40	40	40	50	50	50
	Thersholds	False Positive Rate	True Postive Rate	Thersholds	False Positive Rate	True Postive Rate	Thersholds	False Positive Rate	True Postive Rate	Thersholds	False Positive Rate	True Postive Rate	Thersholds	False Positive Rate	True Postive Rate
	1	0	0	0.99	0	0	0.99	0	0	0.99	0	0	0.98	0	0
	1	0	0.0932447	0.99	0	0.0233666	0.99	0	0.0374308	0.99	0	0.0327796	0.98	0	0.0233666
	0.98	0.00571429	0.121262	0.98	0.00571429	0.0466224	0.98	0	0.0607973	0.97	0	0.0607973	0.98	0	0.0513843
	0.97	0.00571429	0.144629	0.97	0.0115966	0.0653378	0.97	0.0115966	0.0747508	0.96	0	0.0841639	0.96	0	0.0747508
	0.97	0.0115966	0.163344	0.96	0.0115966	0.0887043	0.97	0.0115966	0.102769	0.93	0.00588235	0.102879	0.92	0	0.0981174
	0.97	0.0231933	0.181949	0.95	0.0115966	0.112071	0.96	0.0115966	0.126135	0.92	0.00588235	0.130897	0.88	0	0.126135
	0.96	0.0231933	0.209967	0.95	0.0115966	0.14485	0.92	0.017479	0.149502	0.91	0.0115966	0.149502	0.88	0	0.154153
	0.96	0.0231933	0.237984	0.94	0.0233613	0.163566	0.9	0.017479	0.172868	0.91	0.0115966	0.177519	0.88	0	0.182171
	0.95	0.0290756	0.2567	0.94	0.0233613	0.191584	0.9	0.017479	0.200886	0.9	0.0115966	0.205537	0.85	0.0115966	0.196124
	0.94	0.0290756	0.280066	0.94	0.034958	0.210188	0.89	0.0233613	0.224252	0.9	0.017479	0.224252	0.83	0.0233613	0.214839
	0.9	0.0408403	0.294131	0.91	0.034958	0.233555	0.89	0.0233613	0.25227	0.89	0.017479	0.247619	0.81	0.0233613	0.238206
	0.87	0.0467227	0.312846	0.9	0.034958	0.256921	0.88	0.0292437	0.270986	0.87	0.0233613	0.266334	0.79	0.0233613	0.261573
	0.86	0.0584874	0.32691	0.89	0.0408403	0.275637	0.88	0.0351261	0.289701	0.86	0.0292437	0.28505	0.78	0.0233613	0.284939
	0.83	0.0702521	0.340975	0.88	0.0467227	0.294352	0.86	0.0351261	0.313068	0.85	0.0351261	0.317719	0.76	0.0233613	0.312957
	0.81	0.0759664	0.359579	0.84	0.0467227	0.317719	0.86	0.0410084	0.331783	0.84	0.0467227	0.336323	0.76	0.0292437	0.331672
	0.8	0.087563	0.373533	0.84	0.0642017	0.331672	0.86	0.0468908	0.350498	0.84	0.0583193	0.350277	0.75	0.0292437	0.355039
	0.79	0.0934454	0.392248	0.82	0.0642017	0.373643	0.85	0.0527731	0.369214	0.83	0.0583193	0.373643	0.73	0.0410084	0.369103
	0.79	0.105042	0.406202	0.81	0.0816807	0.382946	0.85	0.0584874	0.39247	0.81	0.070084	0.392359	0.72	0.0468908	0.387818
	0.77	0.122521	0.415504	0.81	0.0991597	0.392248	0.85	0.0584874	0.415836	0.81	0.070084	0.415725	0.72	0.0468908	0.411185
	0.75	0.134286	0.429568	0.81	0.105042	0.410963	0.84	0.0643697	0.443965	0.8	0.0759664	0.434441	0.71	0.0645378	0.420598
	0.75	0.151765	0.443522	0.8	0.110924	0.429679	0.83	0.0818487	0.457918	0.79	0.0759664	0.457807	0.7	0.0761345	0.439313
	0.73	0.175294	0.452935	0.75	0.116639	0.452935	0.82	0.0877311	0.476633	0.78	0.0759664	0.481174	0.7	0.0878992	0.453378
	0.72	0.187059	0.466999	0.74	0.122521	0.476301	0.8	0.0934454	0.495238	0.78	0.0877311	0.495238	0.66	0.0996639	0.467442
	0.72	0.20437	0.485714	0.7	0.134118	0.490255	0.75	0.116807	0.499889	0.75	0.0936134	0.513953	0.64	0.117143	0.476744
	0.71	0.227731	0.495017	0.69	0.14	0.513621	0.74	0.134454	0.509302	0.74	0.0994958	0.532669	0.62	0.122857	0.495349
	0.7	0.233613	0.513732	0.68	0.163529	0.523034	0.72	0.140336	0.528018	0.7	0.116975	0.541971	0.61	0.122857	0.518715
	0.68	0.245378	0.527796	0.68	0.175126	0.541639	0.69	0.140336	0.551384	0.67	0.128739	0.556035	0.6	0.134454	0.532669
	0.67	0.256975	0.54175	0.66	0.186555	0.565006	0.69	0.146218	0.5701	0.66	0.146387	0.5701	0.6	0.140336	0.551384
	0.65	0.280336	0.551052	0.65	0.198319	0.57907	0.69	0.157815	0.584053	0.65	0.157983	0.588704	0.6	0.140336	0.574751
	0.65	0.292101	0.569767	0.64	0.210084	0.597785	0.68	0.16958	0.598117	0.64	0.17563	0.598117	0.59	0.157815	0.588704
	0.64	0.303866	0.588483	0.63	0.221681	0.611739	0.68	0.181176	0.616722	0.63	0.187395	0.612182	0.56	0.163697	0.60742
	0.64	0.31563	0.602547	0.63	0.233277	0.625692	0.67	0.186891	0.635327	0.62	0.19916	0.626246	0.54	0.163697	0.630786
	0.63	0.321345	0.621152	0.62	0.244874	0.639646	0.67	0.210252	0.639978	0.62	0.210924	0.64031	0.53	0.175462	0.64485
	0.62	0.333109	0.635216	0.61	0.262521	0.649059	0.66	0.216134	0.663344	0.62	0.222521	0.654264	0.52	0.192941	0.654153
	0.6	0.338992	0.653931	0.6	0.268403	0.667774	0.64	0.233782	0.672757	0.6	0.234118	0.668217	0.5	0.204706	0.672868
	0.6	0.356471	0.663234	0.58	0.28605	0.681838	0.6	0.245378	0.691473	0.59	0.251597	0.677519	0.49	0.222185	0.691473
	0.6	0.374118	0.672647	0.56	0.297815	0.695903	0.59	0.262857	0.705426	0.58	0.263361	0.696235	0.47	0.233782	0.714839
	0.58	0.374118	0.696013	0.55	0.303697	0.714618	0.58	0.268739	0.724142	0.58	0.269076	0.714839	0.45	0.251429	0.724252
	0.56	0.41479	0.700664	0.55	0.30958	0.733333	0.56	0.286218	0.733444	0.57	0.280672	0.728793	0.45	0.257143	0.742857
	0.55	0.426555	0.714729	0.55	0.338824	0.733333	0.55	0.297815	0.747398	0.55	0.292269	0.752049	0.45	0.268908	0.756921
	0.55	0.438319	0.733444	0.54	0.338824	0.766002	0.55	0.303697	0.766113	0.55	0.304034	0.766113	0.44	0.280672	0.770986
	0.54	0.467563	0.738206	0.53	0.344706	0.78948	0.53	0.321345	0.775526	0.55	0.327395	0.775526	0.44	0.292269	0.784939
	0.5	0.467563	0.761573	0.51	0.356471	0.803544	0.53	0.332941	0.78948	0.53	0.33916	0.78959	0.42	0.31563	0.78959
	0.49	0.485042	0.775526	0.5	0.374118	0.812957	0.5	0.344538	0.808084	0.53	0.356639	0.798893	0.41	0.33916	0.794352
	0.49	0.502689	0.784939	0.5	0.397479	0.817608	0.49	0.362185	0.817497	0.52	0.374118	0.808195	0.39	0.356639	0.803654
	0.48	0.508571	0.803654	0.48	0.42084	0.822259	0.47	0.391429	0.8268	0.51	0.391597	0.817497	0.38	0.38	0.812957
	0.45	0.514454	0.82237	0.47	0.444202	0.82691	0.46	0.403193	0.840864	0.5	0.409244	0.831561	0.38	0.403361	0.817608
	0.44	0.537983	0.827132	0.47	0.467563	0.840975	0.46	0.409076	0.859579	0.47	0.426723	0.840864	0.37	0.42084	0.831561
	0.44	0.555462	0.836434	0.44	0.485042	0.850277	0.43	0.432437	0.86423	0.45	0.455966	0.845515	0.37	0.438487	0.840975
	0.43	0.572941	0.845736	0.43	0.502521	0.859579	0.43	0.444202	0.878295	0.44	0.467731	0.859579	0.36	0.455966	0.850277
	0.4	0.596303	0.855039	0.42	0.514118	0.873533	0.43	0.473445	0.882946	0.44	0.48521	0.868882	0.36	0.479328	0.854928
	0.4	0.619664	0.85969	0.41	0.531765	0.887597	0.4	0.496807	0.887597	0.44	0.508571	0.873533	0.34	0.491092	0.868992
	0.39	0.637311	0.869103	0.39	0.549412	0.89701	0.39	0.52605	0.887597	0.43	0.526218	0.892248	0.34	0.502857	0.883056
	0.38	0.65479	0.878405	0.38	0.567059	0.906423	0.38	0.543529	0.90155	0.42	0.537983	0.906312	0.34	0.526218	0.892359
	0.38	0.666387	0.892359	0.37	0.59042	0.911074	0.38	0.572773	0.90155	0.41	0.55563	0.915725	0.34	0.543697	0.906312
	0.37	0.678151	0.911185	0.36	0.608067	0.920487	0.38	0.602017	0.906202	0.39	0.584874	0.920377	0.33	0.567059	0.910963
	0.35	0.701681	0.915947	0.36	0.631429	0.925138	0.36	0.625546	0.915615	0.38	0.596639	0.939092	0.33	0.59042	0.920266
	0.34	0.730756	0.920598	0.36	0.65479	0.92979	0.34	0.631429	0.93433	0.36	0.625882	0.939092	0.31	0.608067	0.929679
	0.33	0.742521	0.934662	0.35	0.666555	0.943854	0.34	0.643193	0.948394	0.35	0.649244	0.943743	0.29	0.631597	0.939092
	0.31	0.765882	0.943965	0.35	0.695798	0.943854	0.32	0.672437	0.948394	0.34	0.666891	0.953156	0.26	0.649076	0.948394
	0.31	0.795126	0.943965	0.33	0.71916	0.948505	0.32	0.695798	0.953045	0.33	0.690252	0.957807	0.26	0.690084	0.948394
	0.31	0.818487	0.953267	0.32	0.742521	0.953156	0.28	0.730924	0.953045	0.33	0.713613	0.962458	0.25	0.713445	0.957807
	0.3	0.841849	0.957918	0.3	0.76605	0.957918	0.25	0.742689	0.96711	0.31	0.743025	0.96722	0.23	0.731092	0.96722
	0.3	0.859496	0.967331	0.3	0.795294	0.962569	0.24	0.777815	0.96711	0.3	0.772437	0.971982	0.22	0.754622	0.971982
	0.29	0.882857	0.971982	0.3	0.812773	0.971872	0.22	0.795462	0.976523	0.28	0.784034	0.985936	0.22	0.789748	0.971982
	0.27	0.912101	0.971982	0.24	0.836134	0.976523	0.21	0.824706	0.976523	0.28	0.807395	0.990587	0.2	0.818992	0.976633
	0.26	0.935462	0.971982	0.24	0.859664	0.981285	0.21	0.848067	0.981174	0.25	0.848067	0.990587	0.19	0.836471	0.985936
	0.26	0.947227	0.981395	0.22	0.894622	0.981285	0.2	0.865546	0.990476	0.25	0.888739	0.990587	0.18	0.865714	0.985936
	0.23	0.964706	0.990698	0.21	0.923866	0.981285	0.19	0.883193	0.995238	0.23	0.917983	0.990587	0.17	0.889076	0.990587
	0.22	0.982353	0.990698	0.21	0.935462	0.990587	0.18	0.906555	0.995238	0.22	0.941345	0.995238	0.17	0.912437	0.995238
	0.21	0.994118	0.990698	0.17	0.958824	1	0.14	0.929916	0.995238	0.19	0.970588	0.995238	0.17	0.941681	0.995238
	0.17	0.994118	0.995349	0.16	0.976471	1	0.13	0.953277	0.995238	0.15	0.988235	1	0.1	0.965042	0.995238
	0.16	0.994118	1	0.13	0.988235	1	0.13	0.970756	0.995238	0.12	0.994118	1	0.05	0.988403	0.995238
	0.02	1	1	0.07	1	1	0.12	0.982521	1	0.06	1	1	0.04	1	0.995238
							0.07	0.994118	1				0.03	1	1
							0.05	1	1

## Sheet: RegLRSD
Feature Selection Method	RegLRSD
Classifier	RF
Number of top selected features	Misclassification Rate	Sensitivity	Specificity	Accuracy	Balanced Accuracy	AUC
10	0.350649	0.700935	0.584795	0.649351	0.642865	0.751109
20	0.324675	0.738318	0.596491	0.675325	0.667404	0.767504
30	0.314286	0.733645	0.625731	0.685714	0.679688	0.784495
40	0.267532	0.771028	0.684211	0.732468	0.727619	0.807
50	0.246753	0.771028	0.730994	0.753247	0.751011	0.797404
ROC Data
Number of top selected features	10	10	10	20	20	20	30	30	30	40	40	40	50	50	50
	Thersholds	False Positive Rate	True Postive Rate	Thersholds	False Positive Rate	True Postive Rate	Thersholds	False Positive Rate	True Postive Rate	Thersholds	False Positive Rate	True Postive Rate	Thersholds	False Positive Rate	True Postive Rate
	1	0	0	1	0	0	0.98	0	0	0.98	0	0	0.98	0	0
	1	0	0.0981174	1	0	0.03732	0.98	0	0.0280177	0.98	0	0.0233666	0.98	0	0.0233666
	0.99	0.00571429	0.121373	0.98	0	0.0699889	0.98	0	0.0513843	0.96	0	0.0467331	0.97	0	0.0467331
	0.95	0.0114286	0.139978	0.98	0	0.0933555	0.95	0	0.0747508	0.96	0.00588235	0.0654485	0.95	0	0.0700997
	0.94	0.0171429	0.158583	0.96	0.00588235	0.116722	0.94	0	0.10742	0.94	0.00588235	0.0888151	0.92	0	0.0934662
	0.92	0.0230252	0.177298	0.95	0.017479	0.140089	0.94	0	0.130786	0.92	0.00588235	0.112182	0.91	0.00588235	0.112182
	0.91	0.0230252	0.205316	0.92	0.017479	0.168217	0.92	0.00571429	0.158804	0.9	0.00588235	0.135548	0.9	0.0115966	0.130786
	0.9	0.0289076	0.224031	0.91	0.017479	0.191584	0.92	0.00571429	0.182171	0.88	0.00588235	0.168439	0.89	0.0115966	0.163566
	0.9	0.0347899	0.242746	0.9	0.0231933	0.210188	0.92	0.00571429	0.205537	0.88	0.00588235	0.196456	0.89	0.0292437	0.187043
	0.89	0.0406723	0.261462	0.9	0.0231933	0.238206	0.89	0.0290756	0.214839	0.87	0.0115966	0.219712	0.88	0.0351261	0.205759
	0.88	0.0406723	0.28948	0.89	0.0290756	0.261573	0.88	0.0290756	0.238206	0.86	0.0115966	0.243079	0.88	0.0351261	0.233776
	0.87	0.0581513	0.298782	0.87	0.0290756	0.284939	0.86	0.0467227	0.247619	0.85	0.017479	0.261794	0.88	0.0351261	0.257143
	0.85	0.0640336	0.317497	0.86	0.0408403	0.299003	0.85	0.052437	0.266224	0.84	0.0231933	0.280399	0.86	0.0467227	0.271096
	0.83	0.0816807	0.32691	0.85	0.0467227	0.317719	0.85	0.0583193	0.28959	0.83	0.0231933	0.303765	0.85	0.0467227	0.294463
	0.82	0.087563	0.345626	0.83	0.052437	0.340975	0.84	0.0642017	0.312957	0.83	0.0406723	0.317719	0.83	0.0642017	0.303765
	0.8	0.0993277	0.368992	0.81	0.052437	0.368992	0.82	0.0816807	0.322259	0.8	0.0465546	0.336434	0.82	0.0642017	0.327132
	0.79	0.116807	0.378295	0.8	0.0640336	0.387597	0.82	0.087563	0.345626	0.78	0.0642017	0.35515	0.81	0.070084	0.350498
	0.75	0.116807	0.401661	0.79	0.0815126	0.396899	0.81	0.0934454	0.368992	0.77	0.0757983	0.369103	0.8	0.0816807	0.369103
	0.74	0.122689	0.420377	0.76	0.0872269	0.415504	0.81	0.10521	0.383056	0.77	0.0816807	0.387818	0.77	0.087563	0.387818
	0.7	0.140168	0.429679	0.74	0.104874	0.424917	0.81	0.116807	0.401661	0.76	0.087395	0.411185	0.75	0.0934454	0.411185
	0.68	0.140168	0.453045	0.73	0.116639	0.438981	0.8	0.122689	0.420377	0.75	0.0989916	0.42979	0.75	0.10521	0.430011
	0.66	0.14605	0.471761	0.71	0.116639	0.462348	0.79	0.128571	0.439092	0.73	0.0989916	0.453156	0.74	0.111092	0.453378
	0.66	0.163697	0.481174	0.7	0.128235	0.476301	0.79	0.128571	0.462458	0.71	0.104874	0.476523	0.74	0.122857	0.467442
	0.62	0.175294	0.495127	0.69	0.145714	0.485604	0.79	0.140336	0.476523	0.69	0.110756	0.495238	0.72	0.128739	0.490808
	0.61	0.186891	0.513732	0.69	0.163193	0.494906	0.78	0.157815	0.485825	0.68	0.116639	0.513953	0.71	0.146218	0.504762
	0.61	0.198487	0.527685	0.68	0.169076	0.513621	0.76	0.163529	0.50443	0.68	0.116639	0.53732	0.71	0.152101	0.523477
	0.6	0.20437	0.551052	0.68	0.169076	0.536988	0.76	0.169244	0.523034	0.64	0.128235	0.551274	0.69	0.157983	0.551495
	0.59	0.227731	0.560354	0.66	0.192605	0.546401	0.75	0.181008	0.537099	0.62	0.139832	0.565227	0.68	0.163866	0.57021
	0.59	0.251261	0.569767	0.65	0.216134	0.555814	0.72	0.192773	0.551163	0.62	0.139832	0.588594	0.66	0.16958	0.588815
	0.56	0.268739	0.57907	0.65	0.216134	0.579181	0.71	0.20437	0.574529	0.61	0.151429	0.602547	0.65	0.175294	0.60742
	0.52	0.274622	0.597785	0.64	0.227731	0.597896	0.71	0.210252	0.598007	0.61	0.163025	0.616501	0.64	0.181008	0.626024
	0.52	0.292101	0.61639	0.63	0.227731	0.621262	0.7	0.222017	0.621484	0.58	0.168908	0.635216	0.64	0.192605	0.639978
	0.51	0.303866	0.630454	0.6	0.239496	0.635327	0.68	0.222017	0.649502	0.54	0.186555	0.64928	0.62	0.198319	0.658583
	0.51	0.321345	0.639756	0.6	0.256975	0.649391	0.66	0.239496	0.658804	0.54	0.192437	0.667996	0.61	0.209916	0.672536
	0.5	0.344874	0.649169	0.6	0.274622	0.663455	0.66	0.263025	0.668217	0.54	0.204202	0.68206	0.6	0.23916	0.681838
	0.5	0.350756	0.667885	0.58	0.292101	0.672757	0.65	0.274622	0.686932	0.52	0.227731	0.691473	0.58	0.256807	0.695903
	0.48	0.350756	0.691251	0.56	0.30958	0.68206	0.63	0.286218	0.700886	0.52	0.251092	0.696124	0.58	0.262689	0.714618
	0.47	0.368235	0.700554	0.55	0.338824	0.686711	0.61	0.292101	0.724252	0.5	0.262689	0.714839	0.56	0.274286	0.733333
	0.47	0.385882	0.719269	0.55	0.350588	0.705426	0.6	0.292101	0.747619	0.5	0.268571	0.733555	0.56	0.291765	0.756589
	0.46	0.397479	0.733223	0.54	0.37395	0.714729	0.57	0.297983	0.770986	0.5	0.268571	0.761683	0.54	0.303529	0.770653
	0.44	0.409076	0.747176	0.53	0.385714	0.733444	0.56	0.321345	0.775637	0.49	0.28605	0.770986	0.53	0.327059	0.780066
	0.41	0.42084	0.76124	0.53	0.397311	0.747398	0.55	0.344538	0.784939	0.49	0.297647	0.78959	0.53	0.332941	0.798782
	0.39	0.426723	0.779956	0.52	0.41479	0.7567	0.55	0.362017	0.794241	0.48	0.309244	0.803544	0.52	0.344706	0.812846
	0.39	0.44437	0.79402	0.51	0.426555	0.770764	0.54	0.385378	0.803654	0.47	0.326723	0.822148	0.51	0.362353	0.82691
	0.38	0.44437	0.817386	0.5	0.449916	0.775415	0.53	0.403025	0.817719	0.47	0.350252	0.82691	0.49	0.38	0.836323
	0.37	0.473613	0.822038	0.48	0.461513	0.794131	0.51	0.420672	0.827132	0.47	0.379496	0.82691	0.48	0.403361	0.845626
	0.37	0.491261	0.831451	0.48	0.473277	0.808195	0.51	0.443866	0.836434	0.45	0.414622	0.82691	0.47	0.415126	0.85969
	0.36	0.508908	0.840864	0.47	0.490924	0.82237	0.5	0.45563	0.85515	0.45	0.426218	0.840864	0.46	0.426891	0.873754
	0.35	0.532269	0.845515	0.47	0.514454	0.831783	0.49	0.484874	0.85515	0.42	0.437983	0.854928	0.44	0.450252	0.878405
	0.34	0.538151	0.86423	0.47	0.52605	0.845736	0.49	0.490756	0.873865	0.41	0.461345	0.859579	0.44	0.479496	0.878405
	0.33	0.538151	0.887597	0.45	0.543697	0.859801	0.48	0.508235	0.883167	0.4	0.484706	0.86423	0.44	0.508739	0.883056
	0.33	0.55563	0.896899	0.38	0.54958	0.878516	0.47	0.531597	0.887818	0.39	0.508067	0.868882	0.43	0.526218	0.897121
	0.3	0.584874	0.896899	0.37	0.561345	0.89258	0.47	0.543361	0.901883	0.39	0.537311	0.868882	0.4	0.537815	0.911074
	0.3	0.608235	0.906202	0.37	0.578824	0.901883	0.46	0.578487	0.906534	0.39	0.56084	0.873643	0.4	0.561176	0.915725
	0.3	0.625714	0.915504	0.34	0.59042	0.915836	0.45	0.595966	0.915836	0.37	0.572605	0.892359	0.39	0.584538	0.920377
	0.29	0.66084	0.920155	0.3	0.607899	0.925138	0.45	0.625378	0.9299	0.36	0.58437	0.906423	0.37	0.613782	0.920377
	0.27	0.690084	0.924917	0.3	0.631429	0.9299	0.44	0.636975	0.943854	0.36	0.590252	0.925138	0.37	0.631429	0.92979
	0.26	0.695966	0.943632	0.3	0.65479	0.934551	0.44	0.666218	0.957807	0.36	0.619496	0.925138	0.36	0.65479	0.934441
	0.26	0.72521	0.943632	0.29	0.684034	0.934551	0.43	0.695462	0.957807	0.35	0.643025	0.9299	0.35	0.672269	0.943743
	0.23	0.742857	0.953045	0.29	0.69563	0.948505	0.42	0.718824	0.962458	0.35	0.654622	0.943854	0.35	0.689748	0.957697
	0.23	0.760504	0.962458	0.26	0.724874	0.948505	0.39	0.748067	0.962458	0.34	0.683697	0.948505	0.34	0.724706	0.957697
	0.22	0.789748	0.962458	0.25	0.742353	0.957807	0.36	0.777311	0.962458	0.31	0.712941	0.948505	0.32	0.748067	0.962348
	0.21	0.818992	0.962458	0.24	0.765714	0.962458	0.36	0.794958	0.971872	0.31	0.736303	0.953156	0.31	0.777311	0.962348
	0.14	0.842353	0.96711	0.24	0.777479	0.976523	0.32	0.812605	0.981285	0.29	0.759664	0.957807	0.28	0.80084	0.96711
	0.14	0.871597	0.96711	0.21	0.812605	0.976523	0.28	0.836134	0.990698	0.28	0.777311	0.96722	0.26	0.82437	0.971872
	0.13	0.889244	0.976523	0.19	0.835966	0.985825	0.27	0.871261	0.990698	0.27	0.806555	0.971872	0.25	0.847899	0.976633
	0.11	0.906891	0.985936	0.17	0.86521	0.985825	0.26	0.894622	0.995349	0.27	0.829916	0.976523	0.24	0.871092	0.985936
	0.1	0.92437	0.995238	0.16	0.894454	0.985825	0.24	0.917983	1	0.26	0.847563	0.985936	0.23	0.894622	0.990698
	0.06	0.953613	0.995238	0.15	0.923697	0.985825	0.2	0.947227	1	0.25	0.876975	0.990698	0.2	0.912101	0.995349
	0.04	0.976975	0.995238	0.1	0.953109	0.990587	0.19	0.976471	1	0.24	0.906218	0.990698	0.2	0.947059	0.995349
	0.04	0.988571	0.995238	0.08	0.964706	1	0.12	0.988235	1	0.24	0.935462	0.990698	0.17	0.964706	0.995349
	0.04	0.988571	1	0.08	0.976471	1	0.07	0.994118	1	0.22	0.958824	0.990698	0.12	0.976471	1
	0.03	1	1	0.06	0.988235	1	0.03	1	1	0.22	0.970588	0.995349	0.11	0.988235	1
				0.03	1	1				0.21	0.982353	0.995349	0.09	1	1
										0.21	0.988235	0.995349
										0.17	0.988235	1
										0.13	0.994118	1
										0.12	1	1

## Sheet: t-Test
Feature Selection Method	t-Test
Classifier	RF
Number of top selected features	Misclassification Rate	Sensitivity	Specificity	Accuracy	Balanced Accuracy	AUC
10	0.280519	0.742991	0.690058	0.719481	0.716525	0.777384
20	0.241558	0.78972	0.719298	0.758442	0.754509	0.806272
30	0.262338	0.761682	0.707602	0.737662	0.734642	0.838239
40	0.228571	0.78972	0.748538	0.771429	0.769129	0.849861
50	0.244156	0.785047	0.719298	0.755844	0.752172	0.858062
ROC Data
Number of top selected features	10	10	10	20	20	20	30	30	30	40	40	40	50	50	50
	Thersholds	False Positive Rate	True Postive Rate	Thersholds	False Positive Rate	True Postive Rate	Thersholds	False Positive Rate	True Postive Rate	Thersholds	False Positive Rate	True Postive Rate	Thersholds	False Positive Rate	True Postive Rate
	1	0	0	1	0	0	1	0	0	1	0	0	1	0	0
	1	0	0.03732	1	0	0.0374308	1	0	0.0281285	1	0	0.0233666	1	0	0.0233666
	0.99	0	0.0795127	0.97	0.00588235	0.0561462	0.98	0	0.0700997	0.97	0	0.0467331	0.99	0.00588235	0.0468439
	0.98	0.00571429	0.0981174	0.97	0.00588235	0.0842746	0.95	0	0.0981174	0.95	0.00588235	0.0702104	0.98	0.00588235	0.0702104
	0.97	0.0115966	0.121595	0.95	0.00588235	0.112292	0.95	0.0115966	0.121373	0.94	0.00588235	0.093577	0.97	0.00588235	0.093577
	0.95	0.0115966	0.144961	0.94	0.00588235	0.135659	0.94	0.0115966	0.14474	0.94	0.00588235	0.121595	0.96	0.0115966	0.116944
	0.95	0.0115966	0.168328	0.94	0.0115966	0.158915	0.93	0.0115966	0.168106	0.93	0.0115966	0.14485	0.96	0.0115966	0.14031
	0.95	0.0231933	0.182281	0.93	0.0115966	0.182281	0.92	0.017479	0.191473	0.92	0.0115966	0.182171	0.93	0.0233613	0.154374
	0.94	0.0290756	0.210299	0.92	0.017479	0.200997	0.91	0.017479	0.214839	0.92	0.0115966	0.210299	0.93	0.0233613	0.177741
	0.94	0.0347899	0.228904	0.91	0.017479	0.229014	0.9	0.017479	0.242857	0.92	0.017479	0.229014	0.92	0.0233613	0.201107
	0.93	0.0406723	0.25227	0.91	0.0233613	0.252381	0.89	0.0233613	0.266224	0.91	0.017479	0.252381	0.91	0.0233613	0.229125
	0.92	0.0406723	0.275637	0.9	0.0233613	0.280399	0.89	0.0292437	0.284939	0.9	0.0231933	0.270986	0.91	0.0233613	0.252492
	0.91	0.0465546	0.294352	0.9	0.0351261	0.294463	0.89	0.0292437	0.312957	0.88	0.0231933	0.294352	0.9	0.0290756	0.271096
	0.91	0.052437	0.313068	0.88	0.0351261	0.322481	0.88	0.0292437	0.336323	0.87	0.0290756	0.313068	0.9	0.0290756	0.299114
	0.9	0.052437	0.336434	0.86	0.0351261	0.345847	0.86	0.0351261	0.355039	0.86	0.034958	0.331783	0.87	0.0290756	0.322481
	0.9	0.069916	0.355039	0.86	0.0351261	0.369214	0.84	0.0408403	0.373643	0.85	0.0467227	0.350498	0.87	0.034958	0.350498
	0.9	0.0816807	0.369103	0.86	0.0410084	0.387929	0.82	0.0408403	0.401661	0.83	0.0467227	0.373865	0.86	0.0408403	0.369214
	0.88	0.0816807	0.39247	0.85	0.0468908	0.411296	0.82	0.0408403	0.425028	0.81	0.0467227	0.397231	0.86	0.0467227	0.387929
	0.88	0.087563	0.411185	0.84	0.0527731	0.430011	0.81	0.0467227	0.443743	0.8	0.0467227	0.420598	0.86	0.052605	0.406645
	0.86	0.0993277	0.425249	0.83	0.0584874	0.453378	0.8	0.0467227	0.46711	0.78	0.0467227	0.443965	0.84	0.052605	0.439424
	0.86	0.0993277	0.448616	0.73	0.0642017	0.471982	0.78	0.052605	0.485825	0.77	0.0467227	0.467331	0.81	0.052605	0.462791
	0.85	0.111092	0.46268	0.73	0.070084	0.490698	0.762	0.0643697	0.499889	0.77	0.052605	0.486047	0.81	0.052605	0.490808
	0.81	0.116975	0.486047	0.68	0.0759664	0.509413	0.76	0.0702521	0.518605	0.75	0.0642017	0.5	0.79	0.0642017	0.509524
	0.81	0.122857	0.504762	0.67	0.0934454	0.518715	0.74	0.0877311	0.527907	0.75	0.070084	0.518715	0.76	0.069916	0.528128
	0.8	0.146218	0.509413	0.67	0.105042	0.532669	0.73	0.0994958	0.541971	0.75	0.0759664	0.537431	0.75	0.069916	0.556146
	0.79	0.151933	0.528018	0.66	0.122353	0.546622	0.73	0.111092	0.555925	0.74	0.0818487	0.556146	0.74	0.0756303	0.579513
	0.79	0.163529	0.546622	0.65	0.145714	0.551274	0.73	0.116975	0.57464	0.73	0.0993277	0.565449	0.73	0.0756303	0.602879
	0.78	0.186891	0.551274	0.61	0.151597	0.569989	0.72	0.128571	0.588594	0.72	0.10521	0.588815	0.73	0.0756303	0.626246
	0.78	0.186891	0.57464	0.6	0.163361	0.584053	0.69	0.140168	0.607198	0.72	0.110924	0.60742	0.72	0.0931092	0.635548
	0.77	0.198655	0.588704	0.55	0.175126	0.602769	0.69	0.14605	0.625914	0.7	0.122521	0.621373	0.72	0.110756	0.644961
	0.76	0.204538	0.60742	0.522	0.186891	0.616833	0.68	0.157815	0.639978	0.69	0.128235	0.639978	0.7	0.122521	0.663677
	0.75	0.227899	0.616833	0.502	0.186891	0.640199	0.66	0.163697	0.658693	0.67	0.139832	0.653931	0.69	0.134118	0.682281
	0.74	0.233782	0.635548	0.49	0.204538	0.649612	0.64	0.169412	0.677298	0.67	0.157311	0.663234	0.69	0.145882	0.696346
	0.7	0.239496	0.658804	0.49	0.204538	0.672979	0.63	0.186891	0.6866	0.66	0.169076	0.681949	0.67	0.163529	0.705759
	0.7	0.251261	0.672868	0.48	0.216134	0.686932	0.61	0.186891	0.709967	0.66	0.18084	0.696013	0.66	0.181008	0.715061
	0.69	0.280504	0.677519	0.47	0.227899	0.700997	0.6	0.198655	0.728682	0.64	0.186723	0.714729	0.66	0.198655	0.724474
	0.68	0.292101	0.691473	0.47	0.245378	0.71495	0.6	0.222185	0.733444	0.64	0.198487	0.728793	0.66	0.20437	0.743079
	0.67	0.30958	0.700775	0.45	0.257143	0.729014	0.59	0.228067	0.752159	0.61	0.20437	0.747508	0.66	0.221849	0.752381
	0.65	0.30958	0.724142	0.45	0.268739	0.742968	0.57	0.245714	0.761573	0.61	0.210252	0.766224	0.65	0.227731	0.771096
	0.63	0.321176	0.738095	0.437059	0.292101	0.747619	0.56	0.263193	0.770875	0.61	0.222017	0.780288	0.65	0.233613	0.789812
	0.62	0.35042	0.742746	0.43	0.315462	0.75227	0.52	0.27479	0.784828	0.61	0.245546	0.78505	0.64	0.256975	0.799114
	0.62	0.368067	0.761462	0.42	0.321345	0.780288	0.5	0.280672	0.803544	0.55	0.263025	0.794352	0.62	0.268739	0.813178
	0.6	0.379664	0.775415	0.42	0.344706	0.784939	0.49	0.292269	0.822148	0.54	0.292269	0.794352	0.61	0.280336	0.827132
	0.58	0.397143	0.794131	0.410184	0.356303	0.798893	0.49	0.297983	0.840753	0.53	0.298151	0.813068	0.59	0.291933	0.845847
	0.57	0.426387	0.798782	0.41	0.368067	0.812957	0.486515	0.309748	0.854817	0.53	0.309748	0.831672	0.59	0.321176	0.850498
	0.57	0.455798	0.803544	0.4	0.391429	0.817608	0.46	0.333109	0.859468	0.52	0.31563	0.850388	0.58	0.338824	0.859911
	0.56	0.473445	0.812957	0.4	0.403025	0.831561	0.46	0.356639	0.868882	0.5	0.333277	0.864452	0.57	0.356134	0.873865
	0.56	0.485042	0.831561	0.39	0.426555	0.836323	0.44	0.374286	0.878295	0.5	0.344874	0.878405	0.56	0.373613	0.883167
	0.55	0.502689	0.850277	0.37	0.444202	0.845736	0.43	0.397647	0.892359	0.49	0.350756	0.897121	0.54	0.38521	0.897121
	0.53	0.520336	0.85969	0.37	0.467731	0.850498	0.41	0.426891	0.892359	0.49	0.374118	0.901772	0.54	0.408571	0.901772
	0.48	0.532101	0.873754	0.362	0.48521	0.864452	0.4	0.45042	0.897121	0.47	0.397479	0.906423	0.52	0.426218	0.911185
	0.48	0.543697	0.892359	0.34	0.508571	0.873754	0.4	0.473782	0.901772	0.44	0.421008	0.911185	0.52	0.443866	0.920598
	0.46	0.561345	0.901772	0.33	0.531933	0.878405	0.39	0.508908	0.901772	0.4	0.450252	0.911185	0.47	0.461345	0.9299
	0.46	0.584706	0.906423	0.327059	0.531933	0.901772	0.37	0.532269	0.906423	0.39	0.467731	0.920487	0.47	0.49042	0.934551
	0.42	0.61395	0.911074	0.32	0.555294	0.906423	0.36	0.549916	0.915836	0.37	0.496975	0.920487	0.46	0.507899	0.943854
	0.41	0.637479	0.920487	0.31	0.578655	0.915725	0.35	0.573277	0.920487	0.37	0.532101	0.92979	0.44	0.542689	0.948505
	0.41	0.66084	0.925138	0.29	0.590252	0.929679	0.34	0.596807	0.9299	0.34	0.555462	0.934441	0.44	0.56605	0.953156
	0.39	0.684202	0.934441	0.283125	0.619496	0.929679	0.33	0.620168	0.934551	0.33	0.578824	0.939092	0.42	0.58958	0.962569
	0.38	0.707563	0.939092	0.28	0.648739	0.929679	0.29	0.643697	0.943965	0.32	0.607899	0.948394	0.4	0.624706	0.962569
	0.35	0.736807	0.943743	0.273125	0.672101	0.93433	0.29	0.667059	0.953267	0.32	0.625546	0.962458	0.39	0.648235	0.967331
	0.24	0.748571	0.957807	0.24	0.689748	0.943743	0.29	0.69042	0.957918	0.29	0.66084	0.96722	0.36	0.677479	0.971982
	0.24	0.777815	0.957807	0.23	0.718992	0.943743	0.28	0.713782	0.962569	0.27	0.684202	0.971872	0.36	0.706555	0.976633
	0.24	0.807059	0.957807	0.21	0.736471	0.953045	0.27	0.737143	0.96722	0.25	0.719328	0.971872	0.36	0.730084	0.981395
	0.21	0.818824	0.971872	0.19	0.765882	0.957807	0.253182	0.760672	0.971982	0.24	0.748739	0.981285	0.35	0.753445	0.986047
	0.2	0.836471	0.981285	0.163125	0.783529	0.96722	0.24	0.784034	0.976633	0.24	0.783866	0.981285	0.31	0.782689	0.986047
	0.18	0.859832	0.985936	0.14	0.812773	0.96722	0.225	0.807395	0.981285	0.24	0.813109	0.981285	0.3	0.823529	0.986047
	0.18	0.883193	0.990587	0.137059	0.842017	0.96722	0.21	0.830756	0.985936	0.23	0.842353	0.981285	0.29	0.847059	0.986047
	0.15	0.906555	0.995238	0.12	0.871261	0.96722	0.16	0.86	0.990587	0.21	0.854118	0.990698	0.29	0.870588	0.986047
	0.1	0.935798	0.995238	0.110184	0.888908	0.981285	0.15	0.894958	0.990587	0.2	0.877479	0.990698	0.2	0.888235	0.990698
	0.09	0.95916	0.995238	0.1	0.918151	0.981285	0.13	0.918319	0.995238	0.2	0.894958	0.995349	0.15	0.905882	0.995349
	0.09	0.976639	0.995238	0.1	0.93563	0.995349	0.13	0.941681	0.995238	0.19	0.912437	1	0.14	0.929412	0.995349
	0.06	0.988403	1	0.083125	0.964874	1	0.13	0.95916	0.995238	0.13	0.935798	1	0.14	0.947059	1
	0.01	1	1	0.08	0.982353	1	0.1	0.976639	0.995238	0.06	0.95916	1	0.11	0.964706	1
				0.07	0.994118	1	0.08	0.982521	1	0.06	0.976639	1	0.09	0.982353	1
				0.03	1	1	0.06	0.994118	1	0.05	0.994118	1	0.02	0.994118	1
							0.02	1	1	0.05	1	1	0.01	1	1

## Sheet: edgeR Exact Test
Feature Selection Method	edgeR Exact Test
Classifier	RF
Number of top selected features	Misclassification Rate	Sensitivity	Specificity	Accuracy	Balanced Accuracy	AUC
10	0.322078	0.719626	0.625731	0.677922	0.672679	0.754822
20	0.275325	0.766355	0.672515	0.724675	0.719435	0.786999
30	0.267532	0.771028	0.684211	0.732468	0.727619	0.801762
40	0.262338	0.761682	0.707602	0.737662	0.734642	0.823955
50	0.215584	0.808411	0.754386	0.784416	0.781399	0.845265
ROC Data
Number of top selected features	10	10	10	20	20	20	30	30	30	40	40	40	50	50	50
	Thersholds	False Positive Rate	True Postive Rate	Thersholds	False Positive Rate	True Postive Rate	Thersholds	False Positive Rate	True Postive Rate	Thersholds	False Positive Rate	True Postive Rate	Thersholds	False Positive Rate	True Postive Rate
	1	0	0	0.96	0	0	0.96	0	0	0.98	0	0	0.97	0	0
	1	0	0.0420819	0.96	0	0.0375415	0.96	0	0.0327796	0.98	0	0.0281285	0.97	0	0.0280177
	0.98	0.00588235	0.0934662	0.921905	0.00588235	0.0704319	0.96	0	0.0607973	0.97	0.00588235	0.0468439	0.96	0	0.0513843
	0.97	0.00588235	0.121595	0.92	0.017479	0.0843854	0.95	0	0.0841639	0.93	0.00588235	0.0702104	0.95	0	0.0795127
	0.96	0.00588235	0.144961	0.915	0.017479	0.112403	0.91	0.0115966	0.0981174	0.93	0.00588235	0.093577	0.95	0	0.102879
	0.95	0.0115966	0.168217	0.91	0.0233613	0.131118	0.89	0.0115966	0.121484	0.92	0.00588235	0.121595	0.94	0.00588235	0.121595
	0.92	0.017479	0.186932	0.91	0.0292437	0.149834	0.885	0.0115966	0.14485	0.91	0.0115966	0.140199	0.9	0.0115966	0.144961
	0.9	0.017479	0.210299	0.9	0.0351261	0.168549	0.855833	0.017479	0.168217	0.9	0.0115966	0.163566	0.9	0.0115966	0.168328
	0.89	0.0231933	0.228904	0.89	0.0410084	0.187265	0.84	0.017479	0.191584	0.9	0.0115966	0.191584	0.87	0.0115966	0.196346
	0.88	0.034958	0.242968	0.865	0.0467227	0.205869	0.84	0.0233613	0.210299	0.9	0.0115966	0.21495	0.84	0.0115966	0.219712
	0.858476	0.052605	0.261794	0.861652	0.0467227	0.229236	0.83	0.0233613	0.233666	0.88	0.0115966	0.238317	0.83	0.0233613	0.233776
	0.855985	0.0643697	0.285161	0.86	0.052437	0.247841	0.83	0.0292437	0.257032	0.87	0.017479	0.257032	0.83	0.0233613	0.257143
	0.85	0.070084	0.308416	0.855	0.052437	0.271207	0.83	0.0408403	0.270986	0.86	0.0290756	0.270986	0.82	0.0233613	0.285161
	0.847333	0.0757983	0.327021	0.835	0.052437	0.294574	0.82	0.0408403	0.294352	0.86	0.0290756	0.294352	0.81	0.0233613	0.308527
	0.845	0.0815126	0.350277	0.83	0.052437	0.31794	0.82	0.0467227	0.313068	0.85	0.034958	0.317719	0.81	0.034958	0.322481
	0.84	0.0815126	0.373643	0.82981	0.0583193	0.336656	0.81	0.0584874	0.327132	0.84	0.034958	0.341085	0.8	0.034958	0.350498
	0.825985	0.0932773	0.387708	0.82	0.0642017	0.355371	0.8	0.0584874	0.350498	0.82	0.052437	0.350388	0.79	0.034958	0.383167
	0.82	0.104874	0.401661	0.813333	0.0816807	0.364673	0.8	0.070084	0.364452	0.81	0.052437	0.373754	0.75	0.034958	0.406534
	0.82	0.116639	0.415725	0.81	0.0816807	0.38804	0.790833	0.087563	0.378405	0.81	0.052437	0.397121	0.74	0.034958	0.4299
	0.8	0.122521	0.434441	0.8	0.087563	0.406755	0.75	0.087563	0.401772	0.79	0.052437	0.420487	0.74	0.0408403	0.453267
	0.79	0.128403	0.453156	0.8	0.0934454	0.425471	0.74	0.0934454	0.420487	0.79	0.052437	0.448616	0.71	0.0467227	0.481285
	0.76	0.134286	0.471872	0.794143	0.0993277	0.444186	0.74	0.0993277	0.439203	0.78875	0.052437	0.471982	0.71	0.0467227	0.504651
	0.76	0.134286	0.495238	0.761905	0.0993277	0.467553	0.73	0.10521	0.457918	0.78	0.0581513	0.490587	0.69	0.052605	0.528018
	0.74	0.157647	0.499889	0.76	0.105042	0.486157	0.73	0.116975	0.471982	0.74	0.069916	0.504651	0.69	0.0584874	0.546733
	0.74	0.163529	0.518605	0.75	0.110924	0.504873	0.710833	0.116975	0.495349	0.74	0.0815126	0.518605	0.69	0.0584874	0.574751
	0.72	0.175294	0.532669	0.72	0.122521	0.518826	0.68	0.122689	0.513953	0.72	0.0872269	0.541971	0.68	0.0643697	0.593466
	0.72	0.181176	0.551384	0.714	0.134286	0.53289	0.68	0.122689	0.53732	0.72	0.0989916	0.556035	0.67	0.0702521	0.616833
	0.705985	0.192941	0.565449	0.712208	0.14605	0.546955	0.66	0.122689	0.560687	0.72	0.0989916	0.579402	0.66	0.0936134	0.621484
	0.68	0.21042	0.579402	0.71	0.157647	0.560908	0.65	0.134286	0.579291	0.71	0.104874	0.598117	0.66	0.0994958	0.64485
	0.67	0.233782	0.584053	0.71	0.163529	0.579623	0.645952	0.14605	0.593355	0.71	0.116471	0.612071	0.64	0.111092	0.663455
	0.67	0.239496	0.607309	0.70981	0.181008	0.588926	0.64	0.163529	0.607309	0.7	0.139832	0.616722	0.62	0.122689	0.68206
	0.661667	0.251261	0.621373	0.7	0.192773	0.60299	0.63	0.169244	0.630565	0.7	0.151429	0.630676	0.61	0.140168	0.696013
	0.642333	0.268908	0.630786	0.69981	0.198655	0.621705	0.63	0.174958	0.649169	0.7	0.157311	0.649391	0.6	0.163529	0.705316
	0.64	0.280672	0.64485	0.696111	0.210252	0.635659	0.615833	0.186723	0.667885	0.67	0.174958	0.658804	0.59	0.186891	0.709967
	0.64	0.292269	0.658804	0.656667	0.221849	0.654264	0.61	0.198487	0.681949	0.66875	0.198487	0.668217	0.59	0.198655	0.724031
	0.631818	0.303866	0.672757	0.653333	0.24521	0.658915	0.59	0.210252	0.696013	0.66	0.215966	0.682171	0.59	0.216303	0.733444
	0.61	0.333109	0.672757	0.653	0.251092	0.67763	0.59	0.233782	0.700775	0.64	0.227731	0.696235	0.57	0.239664	0.738095
	0.6	0.338992	0.691473	0.65	0.256975	0.696346	0.585833	0.251261	0.710078	0.64	0.239496	0.715061	0.55	0.251429	0.752159
	0.6	0.356639	0.700886	0.64581	0.286218	0.696346	0.585	0.268739	0.71938	0.62	0.245378	0.733776	0.52	0.268908	0.761462
	0.59	0.362521	0.719601	0.64	0.291933	0.71495	0.575278	0.286387	0.728793	0.59	0.257143	0.747841	0.51	0.280672	0.775526
	0.58	0.38	0.728904	0.64	0.303697	0.729014	0.556944	0.298151	0.742857	0.584643	0.268908	0.761905	0.49	0.298319	0.78959
	0.57	0.397479	0.738206	0.64	0.315294	0.742968	0.55	0.304034	0.761573	0.57	0.286218	0.775858	0.47	0.315798	0.803544
	0.56	0.421008	0.742968	0.63	0.338824	0.74773	0.53	0.333277	0.761573	0.54	0.303697	0.785161	0.44	0.333445	0.812957
	0.56	0.438655	0.752381	0.6	0.35042	0.761683	0.52	0.350756	0.775526	0.506667	0.327059	0.789812	0.42	0.34521	0.831672
	0.545985	0.462017	0.757032	0.6	0.373782	0.766334	0.511944	0.362521	0.78959	0.5	0.338824	0.803876	0.41	0.356807	0.845626
	0.54	0.473613	0.770986	0.593143	0.397143	0.770986	0.503333	0.38	0.798893	0.5	0.362353	0.813289	0.4	0.362689	0.864341
	0.53	0.496975	0.780288	0.58	0.414622	0.784939	0.485	0.409244	0.798893	0.49	0.368235	0.836656	0.38	0.38605	0.878405
	0.52	0.514622	0.794352	0.58	0.432101	0.794241	0.483333	0.421008	0.812957	0.47	0.391597	0.841307	0.37	0.40958	0.883167
	0.51	0.532101	0.803654	0.562	0.449748	0.803654	0.48	0.432773	0.831672	0.46	0.409076	0.850609	0.36	0.427059	0.89247
	0.51	0.543697	0.817608	0.56	0.461513	0.817719	0.47	0.438655	0.855039	0.46	0.42084	0.864673	0.35	0.45042	0.897121
	0.505	0.54958	0.836323	0.55	0.467395	0.836434	0.451111	0.456303	0.864452	0.42	0.450084	0.869324	0.33	0.485546	0.897121
	0.5	0.567227	0.845736	0.55	0.484874	0.850388	0.45	0.47395	0.873865	0.42	0.461681	0.883278	0.32	0.497311	0.911185
	0.49	0.567227	0.869103	0.546667	0.490756	0.869103	0.44	0.485546	0.887818	0.39	0.485042	0.887929	0.31	0.520672	0.915836
	0.480985	0.573109	0.887818	0.536667	0.502521	0.883167	0.42	0.508908	0.89247	0.38	0.514286	0.89258	0.31	0.549916	0.915836
	0.48	0.578992	0.906534	0.505476	0.525882	0.887818	0.415	0.544034	0.89247	0.38	0.531765	0.901883	0.3	0.57916	0.915836
	0.47	0.596471	0.915836	0.482778	0.549244	0.89247	0.410278	0.561513	0.901772	0.36	0.555294	0.911296	0.27	0.590756	0.92979
	0.44	0.625714	0.915836	0.45	0.561008	0.906534	0.41	0.573109	0.915725	0.34	0.567059	0.92536	0.26	0.608403	0.939203
	0.38	0.649076	0.925138	0.409643	0.572605	0.920487	0.39	0.590588	0.929679	0.34	0.59042	0.930011	0.26	0.62	0.957918
	0.37	0.666555	0.934441	0.4	0.590252	0.9299	0.375278	0.619832	0.929679	0.33	0.608067	0.939424	0.25	0.637479	0.96722
	0.37	0.695798	0.939092	0.38	0.607731	0.939203	0.35	0.637479	0.939092	0.32	0.637311	0.939424	0.25	0.666723	0.96722
	0.364	0.71916	0.943743	0.36	0.631092	0.943854	0.34	0.66084	0.943743	0.29	0.65479	0.948726	0.23	0.690084	0.971872
	0.32	0.742521	0.953156	0.35	0.654454	0.948505	0.326667	0.690084	0.948505	0.27	0.678151	0.953378	0.19	0.72521	0.971872
	0.28	0.771765	0.953156	0.33	0.683697	0.948505	0.31	0.719328	0.948505	0.265	0.69563	0.96268	0.18	0.754454	0.971872
	0.24	0.795294	0.957918	0.323857	0.701345	0.957918	0.291111	0.736807	0.957807	0.23	0.713109	0.971982	0.18	0.783697	0.971872
	0.223167	0.812773	0.971982	0.321889	0.724706	0.962569	0.29	0.754454	0.96722	0.19	0.742353	0.971982	0.16	0.812941	0.971872
	0.22	0.830252	0.985936	0.292	0.742185	0.971872	0.29	0.777815	0.971872	0.18	0.771429	0.976633	0.15	0.842353	0.976633
	0.18	0.859496	0.985936	0.26	0.765546	0.976523	0.281944	0.78958	0.985936	0.17	0.800672	0.981395	0.14	0.871597	0.976633
	0.13	0.882857	0.990587	0.25	0.794958	0.981285	0.226667	0.818655	0.990587	0.16	0.829916	0.981395	0.13	0.90084	0.976633
	0.12	0.906218	0.990587	0.22	0.824202	0.981285	0.2	0.847899	0.990587	0.14	0.853277	0.986047	0.12	0.924202	0.981285
	0.1	0.92958	0.990587	0.21	0.847731	0.986047	0.18	0.883025	0.990587	0.12	0.882521	0.986047	0.11	0.947731	0.986047
	0.05	0.941176	0.995238	0.183	0.86521	0.995349	0.18	0.906387	0.995238	0.12	0.911765	0.986047	0.1	0.96521	0.995349
	0.05	0.952941	1	0.113	0.894454	0.995349	0.16	0.93563	0.995238	0.11	0.929412	0.990698	0.1	0.976807	1
	0.04	0.964706	1	0.0908333	0.923529	1	0.15	0.958992	0.995238	0.07	0.952941	0.990698	0.08	0.994286	1
	0.03	0.982353	1	0.08	0.947059	1	0.13	0.982353	0.995238	0.06	0.970588	0.995349	0.03	1	1
	0.02	0.988235	1	0.02	0.970588	1	0.1	0.988235	1	0.05	0.988235	1
	0.02	0.994118	1	0.01	0.988235	1	0.07	0.994118	1	0.04	1	1
	0.02	1	1	0	1	1	0.02	1	1

## Sheet: MetaStats
Feature Selection Method	MetaStats
Classifier	RF
Number of top selected features	Misclassification Rate	Sensitivity	Specificity	Accuracy	Balanced Accuracy	AUC
10	0.38961	0.509346	0.736842	0.61039	0.623094	0.66227
20	0.32987	0.71028	0.619883	0.67013	0.665082	0.709738
30	0.327273	0.705607	0.631579	0.672727	0.668593	0.717128
40	0.353247	0.705607	0.573099	0.646753	0.639353	0.73488
50	0.322078	0.733645	0.608187	0.677922	0.670916	0.737206
ROC Data
Number of top selected features	10	10	10	20	20	20	30	30	30	40	40	40	50	50	50
	Thersholds	False Positive Rate	True Postive Rate	Thersholds	False Positive Rate	True Postive Rate	Thersholds	False Positive Rate	True Postive Rate	Thersholds	False Positive Rate	True Postive Rate	Thersholds	False Positive Rate	True Postive Rate
	0.994773	0	0	0.99	0	0	0.99	0	0	0.94	0	0	0.94	0	0
	0.994773	0.00588235	0.0187154	0.99	0.00588235	0.0187154	0.99	0	0.0233666	0.94	0	0.0233666	0.94	0	0.0233666
	0.958233	0.0115966	0.03732	0.968043	0.0115966	0.03732	0.98	0	0.0467331	0.903333	0	0.0467331	0.9	0	0.0467331
	0.946175	0.017479	0.0560354	0.945543	0.0115966	0.0653378	0.866429	0	0.0700997	0.9	0	0.0700997	0.89	0	0.0700997
	0.915455	0.017479	0.079402	0.94	0.0115966	0.0887043	0.855	0	0.0934662	0.89	0	0.0934662	0.876667	0.00571429	0.0887043
	0.910102	0.017479	0.102769	0.883043	0.0115966	0.112071	0.85	0	0.121484	0.88	0	0.116833	0.854	0.00571429	0.116722
	0.908923	0.0233613	0.121484	0.873428	0.017479	0.130786	0.825	0	0.14485	0.873333	0	0.140199	0.83	0.0115966	0.135437
	0.906349	0.0292437	0.140199	0.870543	0.0233613	0.149502	0.82	0.0115966	0.158804	0.87	0	0.163566	0.82	0.0173109	0.158693
	0.885103	0.0408403	0.154153	0.845385	0.0292437	0.168217	0.818667	0.0115966	0.182171	0.860909	0.00588235	0.182281	0.818	0.0173109	0.18206
	0.865524	0.0584874	0.163566	0.84	0.0351261	0.186932	0.81	0.0292437	0.196346	0.85	0.00588235	0.205648	0.8	0.0173109	0.205426
	0.859785	0.0642017	0.182171	0.825392	0.0410084	0.215172	0.81	0.0408403	0.210299	0.844333	0.00588235	0.229014	0.79875	0.0231933	0.224142
	0.856818	0.070084	0.200886	0.805	0.052605	0.229125	0.809	0.0467227	0.229014	0.835	0.0233613	0.238317	0.789	0.0290756	0.242857
	0.854399	0.087563	0.210188	0.801538	0.0584874	0.247841	0.804	0.0584874	0.24773	0.823409	0.0408403	0.25227	0.76	0.034958	0.266224
	0.851538	0.087563	0.233555	0.78	0.0643697	0.266556	0.79	0.0643697	0.266445	0.793333	0.0408403	0.275637	0.76	0.034958	0.28959
	0.828947	0.0932773	0.252159	0.77908	0.0702521	0.285271	0.77	0.0702521	0.285161	0.784167	0.0467227	0.294352	0.75675	0.0408403	0.308306
	0.800443	0.105042	0.266224	0.77	0.0702521	0.308638	0.75	0.0761345	0.303876	0.777576	0.0467227	0.317719	0.75	0.052605	0.32237
	0.780133	0.116807	0.284939	0.766953	0.0702521	0.332004	0.75	0.0818487	0.322481	0.769	0.052437	0.336323	0.729	0.0642017	0.336323
	0.770167	0.116807	0.308306	0.760947	0.0820168	0.346069	0.75	0.0818487	0.345847	0.76	0.0642017	0.350388	0.725	0.0757983	0.350277
	0.751464	0.116807	0.331672	0.76	0.0936134	0.360022	0.749444	0.0994958	0.35526	0.75	0.0642017	0.373754	0.718333	0.0816807	0.368992
	0.749989	0.116807	0.35969	0.755632	0.0994958	0.378738	0.74	0.105378	0.373976	0.74	0.0759664	0.387818	0.714667	0.087563	0.387708
	0.734661	0.122689	0.378405	0.75	0.111092	0.392691	0.733333	0.105378	0.397342	0.7325	0.0936134	0.397231	0.71	0.105042	0.39701
	0.711474	0.128571	0.397121	0.746342	0.116975	0.411406	0.721667	0.105378	0.420709	0.731333	0.0994958	0.415947	0.71	0.105042	0.420377
	0.702902	0.128571	0.420487	0.738013	0.134622	0.420819	0.71	0.105378	0.444075	0.73	0.10521	0.434551	0.6875	0.128571	0.425138
	0.701732	0.152101	0.425249	0.736667	0.146218	0.434773	0.71	0.111261	0.462791	0.714417	0.111092	0.453267	0.68	0.140168	0.439092
	0.650599	0.16958	0.434551	0.725385	0.157815	0.448726	0.69	0.117143	0.481506	0.713056	0.122857	0.471982	0.671429	0.157815	0.448505
	0.622902	0.181176	0.448505	0.718202	0.16958	0.462791	0.689	0.134622	0.490808	0.686667	0.140504	0.481395	0.669048	0.175462	0.46268
	0.60405	0.198655	0.462458	0.70391	0.187059	0.472093	0.683333	0.140504	0.509524	0.68	0.152101	0.495349	0.66	0.175462	0.486047
	0.586446	0.204538	0.481174	0.693023	0.204706	0.481506	0.67	0.146218	0.528128	0.675357	0.157983	0.514064	0.655	0.175462	0.509413
	0.585855	0.216303	0.495238	0.685152	0.222353	0.490919	0.6625	0.152101	0.546844	0.67275	0.175462	0.523367	0.6525	0.193109	0.523477
	0.581013	0.23395	0.504651	0.680807	0.234118	0.504983	0.66	0.175462	0.551495	0.67	0.187227	0.537431	0.65	0.204874	0.537542
	0.532234	0.245714	0.518715	0.674559	0.251597	0.514286	0.655	0.192941	0.560797	0.66375	0.204874	0.546844	0.63	0.216639	0.551606
	0.51	0.322185	0.579291	0.665	0.251597	0.537652	0.654167	0.21042	0.5701	0.65	0.210756	0.565559	0.625	0.222353	0.57021
	0.504214	0.339664	0.588594	0.637143	0.257311	0.556257	0.651665	0.233782	0.579513	0.641429	0.234118	0.57021	0.609091	0.239832	0.584164
	0.490765	0.363025	0.593245	0.630885	0.268908	0.57021	0.644423	0.257143	0.584164	0.633028	0.245714	0.584164	0.6	0.257479	0.593577
	0.473492	0.486387	0.690919	0.620262	0.280504	0.584164	0.601429	0.268908	0.598228	0.631917	0.257311	0.598117	0.6	0.269244	0.607641
	0.472711	0.578151	0.766888	0.593333	0.292101	0.598117	0.593333	0.280504	0.612182	0.623889	0.274958	0.60753	0.59875	0.281008	0.621705
	0.43786	0.666218	0.827353	0.585599	0.303866	0.612182	0.575625	0.297983	0.621484	0.61	0.28084	0.626246	0.59125	0.286891	0.640421
	0.410314	0.683866	0.841417	0.577083	0.309748	0.630897	0.571429	0.327227	0.621484	0.601429	0.304202	0.635548	0.589	0.310252	0.645072
	0.390681	0.701345	0.85072	0.55972	0.327227	0.640199	0.55359	0.350588	0.626135	0.598881	0.310084	0.654264	0.584	0.322017	0.659136
	0.374953	0.718824	0.860022	0.538348	0.338824	0.654153	0.55	0.362353	0.640199	0.569833	0.333445	0.658915	0.581944	0.333782	0.6732
	0.363459	0.736471	0.874086	0.536326	0.350588	0.668217	0.55	0.374118	0.654264	0.568333	0.345042	0.672868	0.564	0.357143	0.677852
	0.355303	0.75395	0.883389	0.528012	0.356471	0.686932	0.545	0.38	0.672979	0.563333	0.356807	0.686932	0.555667	0.368739	0.691805
	0.342365	0.777311	0.88804	0.521667	0.37395	0.696235	0.543339	0.391765	0.687043	0.555	0.374286	0.696235	0.5525	0.374622	0.71052
	0.332532	0.794958	0.897453	0.515385	0.397311	0.700886	0.53	0.415126	0.691694	0.549167	0.403529	0.696235	0.55	0.386218	0.724474
	0.331433	0.806723	0.916168	0.495102	0.414958	0.710299	0.496923	0.432773	0.705759	0.548881	0.409412	0.71495	0.53	0.397815	0.738427
	0.312909	0.830252	0.92093	0.463556	0.42084	0.729014	0.477841	0.444538	0.719823	0.545	0.427059	0.724363	0.5225	0.403697	0.757143
	0.312532	0.859496	0.92093	0.46	0.432605	0.743079	0.472857	0.456134	0.733776	0.535889	0.438824	0.738427	0.514833	0.427059	0.761794
	0.312046	0.871092	0.934884	0.45897	0.450252	0.752492	0.47	0.479664	0.738538	0.53	0.456303	0.74773	0.513297	0.456303	0.766445
	0.301312	0.888571	0.948837	0.450392	0.462017	0.766556	0.46	0.485546	0.757254	0.524667	0.462185	0.766445	0.511667	0.479664	0.771096
	0.290878	0.90605	0.962791	0.431818	0.491261	0.766556	0.450833	0.503025	0.766556	0.51	0.47395	0.780509	0.482333	0.497143	0.78505
	0.275	0.923529	0.972093	0.43	0.514622	0.771207	0.431667	0.514622	0.780509	0.506417	0.491597	0.789922	0.481833	0.514622	0.794352
	0.267245	0.941176	0.976744	0.42286	0.537983	0.775858	0.420625	0.526218	0.794463	0.5	0.514958	0.794574	0.4695	0.520504	0.813068
	0.260748	0.952941	0.981395	0.42164	0.549748	0.789922	0.418857	0.54958	0.799114	0.496	0.538319	0.799225	0.464167	0.532101	0.827021
	0.260141	0.964706	0.981395	0.418666	0.567227	0.799225	0.410341	0.567227	0.808527	0.485	0.550084	0.813289	0.456429	0.54958	0.836323
	0.230353	0.970588	0.986047	0.412059	0.578824	0.813178	0.41	0.578992	0.822591	0.4665	0.573445	0.81794	0.4475	0.561345	0.850388
	0.188689	0.976471	0.986047	0.412051	0.590588	0.827243	0.41	0.596471	0.831894	0.450417	0.590924	0.827243	0.442424	0.590588	0.850388
	0.159693	0.982353	0.986047	0.383833	0.608067	0.836545	0.409429	0.608067	0.845847	0.428	0.608403	0.836545	0.44	0.619832	0.85515
	0.158544	0.988235	0.986047	0.38	0.631597	0.841307	0.401429	0.625714	0.85526	0.38	0.614118	0.85515	0.432349	0.631597	0.869214
	0.147414	0.994118	0.986047	0.354	0.649076	0.850609	0.380917	0.654958	0.85526	0.37	0.631597	0.864452	0.41875	0.649244	0.878627
	0.137414	0.994118	0.990698	0.35275	0.666723	0.860022	0.374588	0.678319	0.859911	0.368	0.655126	0.869214	0.4175	0.672605	0.883278
	0.0284203	0.994118	0.995349	0.324	0.684202	0.869324	0.37	0.695798	0.869214	0.364952	0.672773	0.878627	0.4	0.690252	0.892691
	0.0141476	1	1	0.296429	0.701681	0.878627	0.365966	0.707395	0.883167	0.36	0.68437	0.89258	0.389333	0.707731	0.901993
				0.271725	0.725042	0.883278	0.365952	0.730756	0.887818	0.354	0.701849	0.901883	0.3825	0.713613	0.920709
				0.2561	0.736807	0.897342	0.362857	0.748235	0.897121	0.35	0.719328	0.911185	0.358333	0.742857	0.925471
				0.213333	0.754286	0.906645	0.320625	0.777479	0.897121	0.348095	0.748571	0.911185	0.3525	0.772101	0.930122
				0.21	0.76605	0.920709	0.284441	0.80084	0.901772	0.344333	0.771933	0.915836	0.341591	0.783697	0.944075
				0.208038	0.789412	0.92536	0.27556	0.812605	0.915836	0.338	0.78958	0.925249	0.339167	0.801176	0.953378
				0.192007	0.806891	0.934662	0.265625	0.830252	0.925249	0.31	0.807227	0.934662	0.316667	0.818655	0.96268
				0.183585	0.818655	0.948726	0.229167	0.847731	0.934551	0.31	0.830588	0.939313	0.307667	0.847899	0.96268
				0.167826	0.847899	0.948726	0.2125	0.876975	0.934551	0.282857	0.848067	0.948616	0.29	0.871429	0.967442
				0.164	0.871261	0.953378	0.17	0.894454	0.943854	0.2725	0.871429	0.953267	0.28875	0.883025	0.981395
				0.162585	0.888739	0.96268	0.15	0.917983	0.948616	0.258	0.883193	0.967331	0.2835	0.912269	0.981395
				0.15	0.912101	0.967331	0.140625	0.935462	0.957918	0.251111	0.912437	0.967331	0.266111	0.93563	0.986047
				0.135	0.935462	0.971982	0.14	0.935462	0.981285	0.24527	0.924034	0.981285	0.21	0.958992	0.990698
				0.134	0.947227	0.986047	0.12	0.953109	0.990698	0.236508	0.953277	0.981285	0.199167	0.988235	0.990698
				0.0978981	0.970588	0.990698	0.0709886	0.982353	0.990698	0.22	0.970756	0.990587	0.185	0.994118	0.995349
				0.0706314	0.988235	0.995349	0.07	0.994118	0.995349	0.22	0.988403	1	0.103611	0.994118	1
				0.0697835	1	1	0.03	1	1	0.209667	1	1	0.0125	1	1
